# Supplementary material for: Recent Trends in Diabetes-Associated Hospitalizations in the United States
Source: J Clin Med. 2022 Nov 9;11(22):6636. doi: 10.3390/jcm11226636 (PMC9698503; doi:10.3390/jcm11226636)
Supplement: Supplementary file 1 [file jcm-11-06636-s001.zip]

Archive with 1 entries (1 files):
- jcm-2010793-supplementary.pdf
